# Supplementary material for: Microbial genetic composition regulates host social behavior
Source: Gut Microbes. 2025 Jul 23;17(1):2536091. doi: 10.1080/19490976.2025.2536091 (PMC12309553; doi:10.1080/19490976.2025.2536091)
Supplement: Table S1.xlsx [file KGMI_A_2536091_SM5677.xlsx]

## Sheet: Sheet1
	The analysis of 374 low aggregation mutant strains
	EcoCyc gene name	oec4988 ecoli collection gene name	Mean AR%	relative AR% change	Replicate1	Replicate2	Replicate3	Mutant/Control	LOG2FC	P	P-Ranking	Adj P
	lacY	lacY	5.98402	-53.8879	5.71429	4.54545	7.69231	0.461121	-1.11678168808134	0.0141746	548	0.0493524
	ydcD	ydcD	5.98261	-53.8987	6.09756	4.25532	7.59494	0.461013	-1.11712175698944	0.0141926	549	0.0493252
	bglB	bglB	5.98087	-53.9121	6.34921	6.59341	5	0.460879	-1.11754012074496	0.0138965	544	0.0487398
	metI	metI	5.96195	-54.0579	5.82524	6	6.06061	0.459421	-1.12211153921251	0.013569	540	0.0479437
	hslJ	hslJ	5.96161	-54.0606	6.01504	5.12821	6.74157	0.459394	-1.1221948665648	0.013648	543	0.0479567
	fkpA	fkpA	5.95168	-54.137	4.16667	3.125	10.5634	0.45863	-1.12459819538003	0.0156142	562	0.0530104
	ddpA	ddpA	5.91839	-54.3936	9.25926	4.93827	4.34783	0.456064	-1.13269082227406	0.00504717	382	0.0252094
	pppA	pppA	5.90514	-54.4957	3.36134	9.09091	5.26316	0.455043	-1.13592514355586	0.0139792	546	0.0488502
	pdeN	rtn	5.88856	-54.6234	8.10811	3.1746	6.38298	0.453766	-1.13998002204301	0.0134883	539	0.0477471
	yhdE	yhdE	5.86859	-54.7774	6.92308	3.53982	7.14286	0.452226	-1.14488285610227	0.0129771	533	0.0464548
	menA	menA	5.86077	-54.8376	4.54545	4.08163	8.95522	0.451624	-1.14680540703862	0.01328	536	0.0472729
	ycfP	ycfP	5.84279	-54.9761	9.83607	7.69231	0	0.450239	-1.15123801084839	0.0155869	561	0.053012
	menB	menB	5.83325	-55.0497	5.21739	6.4	5.88235	0.449503	-1.15359628517825	0.012124	525	0.0440621
	xapR	xapR	5.8256	-55.1086	7.27273	0	10.2041	0.448914	-1.15548833589501	0.0154725	559	0.0528112
	appC	appC	5.82152	-55.14	12.6984	3.125	0	0.4486	-1.15649863304475	0.00682496	423	0.0307849
	aaeX	aaeX	5.81544	-55.1869	5.47945	4.34783	7.61905	0.448131	-1.15800688946174	0.012216	527	0.0442279
	arpB	arpB	5.81342	-55.2024	2.5974	10.5263	4.31655	0.447976	-1.15850814875787	0.0139933	547	0.0488104
	ybaA	ybaA	5.79181	-55.369	7.31707	3.27869	6.77966	0.44631	-1.1638820463592	0.0122002	526	0.0442546
	pyrE	pyrE	5.78089	-55.4532	5.12821	6.15385	6.06061	0.445468	-1.1666051491468	0.0115592	517	0.0426594
	pdxK	pdxK	5.77394	-55.5067	4.6875	7.22892	5.40541	0.444933	-1.16833951210487	0.0116469	520	0.0427351
	yjiK	yjiK	5.76135	-55.6037	2.43902	10	8.19672	0.443963	-1.17148979883725	0.00506987	384	0.0251909
	thiP	thiP	5.76005	-55.6137	7.5188	6.94444	2.8169	0.443863	-1.17181497924324	0.0120628	524	0.0439234
	frvB	frvB	5.75765	-55.6322	3.92157	8.08824	5.26316	0.443678	-1.17241463795869	0.0117985	522	0.0431257
	pinQ	pinQ	5.74951	-55.695	6.34921	4.83871	6.06061	0.44305	-1.17445737064796	0.0112707	515	0.0417563
	ygbI	ygbI	5.73507	-55.8062	0	4.21053	4.16667	0.441938	-1.17808337774951	0.00703351	432	0.0310647
	fcl	fcl	5.7296	-55.8483	11.1888	0	6	0.441517	-1.17946035404837	0.0147245	551	0.050988
	ddpF	ddpF	5.72317	-55.8979	4.25532	6	10.2564	0.441021	-1.18108114327481	0.0045413	359	0.0241359
	cspB	cspB	5.71348	-55.9726	4.9505	7.01754	5.17241	0.440274	-1.18352490929804	0.0109785	510	0.0410725
	sdhD	sdhD	5.69632	-56.1048	10.3704	6.97674	3.63636	0.438952	-1.18786552295362	0.00464117	364	0.0243279
	cybB	cybB	5.68937	-56.1583	6.89655	6.25	3.92157	0.438417	-1.1896259342639	0.0108665	509	0.0407332
	nuoL	nuoL	5.68517	-56.1907	9.09091	7.9646	0	0.438093	-1.19069215435721	0.0133523	537	0.0474417
	yejE	yejE	5.68056	-56.2262	0	10.2041	6.83761	0.437738	-1.19186183959815	0.0135964	542	0.0478633
	flhD	flhD	5.67278	-56.2862	7.76699	4.70588	4.54545	0.437138	-1.1938408879518	0.0107953	506	0.0407064
	dps	dps	5.66944	-56.3119	4.3956	5.26316	6.12245	0.436881	-1.19468928671568	0.00356435	331	0.0205462
	yagH	yagH	5.66754	-56.3266	5.29801	6.29921	5.40541	0.436734	-1.19517209427824	0.0104238	502	0.0396189
	selU	ybbB	5.65904	-56.3921	0	8.08824	8.88889	0.436079	-1.19733802654372	0.0130087	535	0.0463937
	dsrB	dsrB	5.64875	-56.4714	5.55556	8.75912	2.63158	0.435286	-1.19996333368403	0.0112204	514	0.0416507
	glnD	glnD	5.6146	-56.7345	8.69565	5.18519	2.96296	0.432655	-1.20871244472882	0.0107708	505	0.0406945
	nagC	nagC	5.61249	-56.7508	5.71429	4.16667	6.95652	0.432492	-1.20925439454993	0.0100809	500	0.0384688
	ymfR	ymfR	5.61125	-56.7604	0	5.55556	11.2782	0.432396	-1.20957343628346	0.0133607	538	0.0473835
	pgpA	pgpA	5.59343	-56.8976	6.25	7.5	3.0303	0.431024	-1.21416135355872	0.0102514	501	0.0390413
	dinD	dinD	5.58469	-56.965	7.22892	4.81928	4.70588	0.43035	-1.21641807517502	0.00983569	498	0.0376837
	ynaE	ynaE	5.56967	-57.0808	7.84314	4.58015	4.28571	0.429192	-1.22030436545912	0.00988876	499	0.0378111
	ydfX	ydfX	5.56682	-57.1027	4.5977	2.29885	9.80392	0.428973	-1.22104113338231	0.0109882	511	0.0410282
	yffB	yffB	5.56088	-57.1485	6.97674	5	4.70588	0.428515	-1.22258367591154	0.00957338	493	0.0370507
	hslO	hslO	5.53324	-57.3615	3.4188	6.61157	6.56934	0.426385	-1.22977149999057	0.00951179	491	0.0369623
	yidL	yidL	5.49734	-57.6381	0	8.41121	8.08081	0.423619	-1.23916174143192	0.0111405	513	0.041435
	mhpD	mhpD	5.47201	-57.8333	5.40541	8.51064	2.5	0.421667	-1.2458236459071	0.00953287	492	0.0369689
	ygaH	ygaH	5.47009	-57.8482	6.06061	7.27273	3.07692	0.421518	-1.24633234161753	0.00909952	485	0.0357977
	soxR	soxR	5.46956	-57.8522	5.88235	0	10.5263	0.421478	-1.24647192799865	0.011405	516	0.0421719
	ydfC	ydfC	5.45783	-57.9426	3.07692	3.92157	9.375	0.420574	-1.24956810837034	0.00966581	495	0.0372573
	mdh	mdh	5.45738	-57.9461	2.17391	3.1746	11.0236	0.420539	-1.2496873670199	0.0108363	507	0.0407802
	fryA	ypdD	5.43423	-58.1244	8.33333	2.88462	5.08475	0.418756	-1.25581969249372	0.00906889	484	0.0357509
	sdhC	sdhC	5.42113	-58.2254	5.97015	5.45455	4.83871	0.417746	-1.25930083728152	0.00830945	468	0.033877
	ydiY	ydiY	5.4206	-58.2295	1.88679	9.375	5	0.417705	-1.2594438358045	0.00957958	494	0.0369997
	ynfE	ynfE	5.41718	-58.2559	3.07692	10	3.1746	0.417441	-1.2603549084844	0.00970328	496	0.0373263
	ybdF	ybdF	5.41489	-58.2735	2.10526	5.21739	3.22581	0.417265	-1.26096288525402	0.00352431	328	0.0205012
	ybcJ	ybcJ	5.41087	-58.3044	3.2	3.16456	4.25532	0.416956	-1.26203392658346	0.00339722	322	0.0201301
	acrZ	ybhT	5.41046	-58.3076	3.84615	6.93069	5.45455	0.416924	-1.26214335952115	0.00841016	472	0.033997
	yadK	yadK	5.408	-58.3266	6.45161	2.32558	7.44681	0.416734	-1.26280031549634	0.00884142	477	0.0353657
	yiiG	yiiG	5.39912	-58.395	5.07246	2.15054	8.97436	0.41605	-1.26517140109383	0.00916908	486	0.0359971
	nudI	yfaO	5.39206	-58.4494	5.30303	3.53982	7.33333	0.415506	-1.26705857410041	0.00837626	471	0.0339319
	livM	livM	5.38917	-58.4717	5.97015	6.25	3.94737	0.415283	-1.26783193517393	0.008176	465	0.033548
	rfbA	rfbA	5.38612	-58.4952	3.87097	9.30233	2.98507	0.415048	-1.26864863438481	0.00905961	482	0.0358625
	alaC	yfdZ	5.38438	-58.5086	3.92157	6.34921	5.88235	0.414914	-1.26911656498145	0.00814675	464	0.0335
	cysA	cysA	5.3827	-58.5215	8.24742	4.37956	3.52113	0.414785	-1.26956467058323	0.00854658	474	0.0344027
	folM	folM	5.37782	-58.5592	1.92308	4.81928	5.35714	0.414408	-1.2708754834746	0.00300288	307	0.0186629
	ybfO	ybfO	5.32835	-58.9403	3.92157	5.71429	6.34921	0.410597	-1.28420590110439	0.00772756	451	0.0326922
	yhjB	yhjB	5.31997	-59.005	7.61905	5.33333	3.00752	0.40995	-1.28647853332134	0.00798063	460	0.0331023
	ptrR	yneJ	5.31753	-59.0237	6.77966	6.31579	2.85714	0.409763	-1.28713914667444	0.00790166	457	0.0329899
	galU	galU	5.31637	-59.0327	8.24742	5.47945	2.22222	0.409673	-1.28745538227115	0.00827695	467	0.0338167
	ypjA	ypjA	5.29613	-59.1886	7.59494	3.0303	5.26316	0.408114	-1.29295648845221	0.00779793	453	0.0328443
	casB	ygcK	5.28789	-59.2521	5.88235	5.06329	4.91803	0.407479	-1.29520292652877	0.00733554	443	0.0315942
	hycE	hycE	5.28424	-59.2803	7.07071	1.5748	7.20721	0.407197	-1.29619995853097	0.00814068	463	0.0335473
	rpsU	rpsU	5.28094	-59.3057	1.90476	12.9032	6.31579	0.406943	-1.29709979308165	0.00404742	347	0.022255
	yfgI	yfgI	5.27077	-59.3841	2.06186	6.50407	7.24638	0.406159	-1.29988311664795	0.00783522	454	0.0329286
	yqhD	yqhD	5.26957	-59.3933	4.54545	4.70588	6.55738	0.406067	-1.30021011476303	0.00728889	440	0.0316073
	rpmI	rpmI	5.26163	-59.4545	6	6.59341	3.19149	0.405455	-1.30238537148312	0.00739883	445	0.0317235
	yebO	yebO	5.25601	-59.4978	8.87097	3.4188	3.47826	0.405022	-1.30392751064773	0.00788951	455	0.0330839
	potG	potG	5.25254	-59.5245	5	4.02685	6.73077	0.404755	-1.30488094316457	0.00722316	436	0.0316096
	eutH	eutH	5.25093	-59.537	3.0303	7.31707	5.40541	0.40463	-1.30532352236559	0.00743023	447	0.0317156
	ydhT	ydhT	5.24529	-59.5804	0	5.47945	10.2564	0.404196	-1.30687388355258	0.00923255	488	0.0360977
	sxy	yccR	5.23075	-59.6924	6.25	3.97351	5.46875	0.403076	-1.31087698456883	0.00703584	433	0.0310032
	sapD	SaPD	5.21932	-59.7805	5.7971	5.26316	4.5977	0.402195	-1.31403381418914	0.00688597	428	0.0306972
	yoeA	yoeE	5.21648	-59.8024	5.21739	7.69231	2.73973	0.401976	-1.3148204707211	0.00731554	442	0.0315793
	yhdW	yhdW	5.21331	-59.8269	4.22535	3.57143	7.84314	0.401731	-1.31569717975828	0.00722826	437	0.0315595
	gatZ	gatZ	5.20245	-59.9105	3.57143	7.62712	2.77778	0.400895	-1.31870501855949	0.00436014	357	0.0233029
	ybgO	ybgO	5.20009	-59.9287	3.26087	6.18557	6.15385	0.400713	-1.31935794696469	0.00694953	430	0.0308365
	uup	uup	5.1905	-60.0026	3.92157	6.52174	5.12821	0.399974	-1.32202100317918	0.00680215	422	0.0307548
	ynfL	ynfL	5.18531	-60.0426	5.40541	2.15054	8	0.399574	-1.32346426548356	0.00729791	441	0.0315746
	ygjQ	ygjQ	5.17178	-60.1468	9.375	6.14035	0	0.398532	-1.32723379920078	0.00834019	470	0.0338576
	yiaU	yiaU	5.13969	-60.3941	7.33945	3.25203	4.82759	0.396059	-1.33621453292504	0.0066723	419	0.0303837
	hisI	hisI	5.13336	-60.4429	8.08081	4.81928	2.5	0.395571	-1.33799179120155	0.00690062	429	0.0306909
	ppiC	ppiC	5.12671	-60.4942	6.31579	3.50877	5.55556	0.395058	-1.33986364834888	0.00643639	414	0.0296634
	smrA	ydaL	5.12575	-60.5016	6.42202	8.95522	0	0.394984	-1.34013333070202	0.00789221	456	0.0330227
	gatD	gatD	5.11956	-60.5493	10.4	0	4.95868	0.394507	-1.34187611099579	0.0083141	469	0.0338237
	ycbU	ycbU	5.11822	-60.5596	3.8835	7.9646	6.29921	0.394404	-1.34225278708583	0.00210351	275	0.0145945
	ygbA	ygbA	5.11688	-60.5699	7.0922	1.75439	6.50407	0.394301	-1.34263041593559	0.00684819	424	0.0308169
	ihfB	ihfB	5.11097	-60.6155	2.98507	8	4.34783	0.393845	-1.34429946753472	0.00667516	420	0.0303243
	pepT	pepT	5.10425	-60.6672	7.59494	4.81928	2.89855	0.393328	-1.34619535455603	0.00655014	416	0.0300425
	cusC	cusC	5.10336	-60.6741	1.94175	6.61157	6.75676	0.393259	-1.34644881233193	0.00668475	421	0.0302958
	dadX	dadX	5.10331	-60.6745	8	1.75439	5.55556	0.393255	-1.3464613505833	0.00686138	425	0.0308036
	ibpB	ibpB	5.06209	-60.9921	4.85437	6.36364	3.96825	0.390079	-1.35816357918236	0.00601251	404	0.0283957
	yciO	yciO	5.05798	-61.0238	3.7037	6	8.88889	0.389762	-1.35933318265277	0.00210211	274	0.014638
	ypdI	ypdI	5.04985	-61.0865	6.06061	2.73973	6.34921	0.389135	-1.36165628314897	0.00611784	408	0.0286099
	murP	murP	5.04236	-61.1442	3.0303	5.64516	6.45161	0.388558	-1.36379685839899	0.00601868	405	0.0283547
	aroF	aroF	5.02652	-61.2662	3.92157	5.94059	5.21739	0.387338	-1.36833636418801	0.00578572	399	0.027667
	ydeI	ydeI	5.02121	-61.3072	6.18557	4	4.87805	0.386928	-1.3698620142771	0.00576745	398	0.027649
	aceB	aceB	5.0129	-61.3712	6.29921	2.85714	5.88235	0.386288	-1.37224945664585	0.00587579	402	0.0278881
	yggU	yggU	5.01201	-61.378	8.33333	4	2.7027	0.38622	-1.37250584463015	0.00622048	412	0.0288075
	gabP	gabP	4.98195	-61.6096	0	10.1266	4.81928	0.383904	-1.38118426838938	0.00724598	439	0.0314928
	glf	glf	4.97789	-61.641	4.1958	2	8.73786	0.38359	-1.38236153331	0.00623607	413	0.0288097
	priB	priB	4.97214	-61.6853	4.13793	5.30973	5.46875	0.383147	-1.38402922876804	0.00546185	393	0.0265171
	uspB	yhiO	4.97076	-61.6959	4.7619	7.14286	3.00752	0.383041	-1.38442920078232	0.00569702	395	0.0275188
	opgB	mdoB	4.96753	-61.7208	7.5	2.85714	4.54545	0.382792	-1.38536632003638	0.0057586	397	0.0276761
	uxaC	uxaC	4.95977	-61.7806	2.66667	8.04598	4.16667	0.382194	-1.38762246359126	0.00585915	401	0.0278784
	frvR	frvR	4.9362	-61.9622	3.9604	4.87805	5.97015	0.380378	-1.39449544492424	0.005308	391	0.025902
	casC	ygcJ	4.93043	-62.0067	4.5977	2.29885	7.89474	0.379933	-1.396182382208	0.0057133	396	0.0275277
	yheS	yheS	4.9301	-62.0092	4.37956	6.32911	4.08163	0.379908	-1.39627796611226	0.00530675	390	0.0259622
	yeeY	yeeY	4.92871	-62.0199	1.44928	5.22876	8.10811	0.379801	-1.39668448428166	0.0059144	403	0.0280017
	focA	focA	4.89798	-62.2568	1.66667	2.43902	10.5882	0.377432	-1.40571017408484	0.00663155	417	0.0303429
	yajG	yajG	4.88525	-62.3548	4.83871	7.40741	2.40964	0.376452	-1.40946276860728	0.00537292	392	0.0261519
	ygeK	ygeK	4.88328	-62.37	2.58065	5.51181	6.55738	0.3763	-1.41004588088707	0.0052411	388	0.0257733
	endA	endA	4.87571	-62.4284	0	6.18557	8.44156	0.375716	-1.41228384636199	0.00614144	409	0.02865
	yihO	yihO	4.8699	-62.4731	8	5.12821	1.48148	0.375269	-1.41400489132847	0.0055684	394	0.0269658
	kgtP	kgtP	4.86924	-62.4782	6.28931	2.98507	5.33333	0.375218	-1.41419948714608	0.00509063	385	0.0252284
	ygcW	ygcW	4.86752	-62.4914	3.125	8.18182	8.16327	0.375086	-1.41470855166982	0.00192519	261	0.0140738
	ypjJ	ypjJ	4.8672	-62.4939	5.92105	3.125	5.55556	0.375061	-1.41480284982584	0.00504634	381	0.0252714
	fdhE	fdhE	4.86484	-62.5121	6.97674	2.73973	4.87805	0.374879	-1.41550345946597	0.00516449	387	0.0254621
	znuA	znuA	4.86312	-62.5253	11.1111	3.47826	0	0.374747	-1.41601234092953	0.00696682	431	0.0308415
	cusS	cusS	4.85275	-62.6052	3.84615	2.94118	4.34783	0.373948	-1.41909180553259	0.00152628	241	0.0120836
	thiQ	thiQ	4.83233	-62.7627	2.10526	10.1695	2.22222	0.372373	-1.42517804031512	0.00604681	406	0.028417
	entF	entF	4.82919	-62.7868	1.76991	4.3956	2.85714	0.372132	-1.42611326562759	0.00178129	254	0.0133807
	sodB	sodB	4.82613	-62.8104	4.21053	3.125	7.14286	0.371896	-1.42702959121712	0.00496834	377	0.0251448
	ykfB	ykfB	4.81925	-62.8634	6.15385	4.49438	3.80952	0.371366	-1.42908687551499	0.004772	369	0.0246747
	recC	recC	4.81912	-62.8644	2.40964	9.89011	0	0.371356	-1.42912504583348	0.00195495	263	0.0141827
	ydgK	ydgK	4.80863	-62.9452	5.7971	4.81928	3.80952	0.370548	-1.43226855778298	0.00469764	366	0.0244893
	panE	panE	4.80359	-62.9841	4.0404	7.40741	2.96296	0.370159	-1.4337822571549	0.00492333	375	0.0250499
	bcsA	bcsA	4.80295	-62.989	2.54777	6.89655	4.96454	0.37011	-1.43397378248868	0.00488441	372	0.0250523
	cspC	cspC	4.78632	-63.1171	3.63636	7.69231	3.0303	0.368829	-1.43897741955993	0.00490293	374	0.0250128
	lplA	lplA	4.77703	-63.1888	1.73913	6.45161	6.14035	0.368112	-1.4417813555434	0.00488942	373	0.0250108
	modE	modE	4.77184	-63.2288	5.08475	2.5641	6.66667	0.367712	-1.44335055125302	0.00471589	367	0.0245175
	ssuA	ssuA	4.77131	-63.2329	2.7027	3.2	8.41121	0.367671	-1.44351153739138	0.0050374	380	0.0252931
	appA	appA	4.76547	-63.2778	4.47761	3.4188	6.4	0.367222	-1.44527666749579	0.00457754	362	0.0241269
	flgD	flgD	4.76542	-63.2782	5.69106	2.22222	6.38298	0.367218	-1.4452925616838	0.00472534	368	0.0244999
	hisG	hisG	4.76014	-63.3189	2.5641	5.33333	6.38298	0.366811	-1.44689225524078	0.00464215	365	0.0242663
	ycgI	ymgH	4.75928	-63.3255	5.12821	4.30108	2.94118	0.366745	-1.44715211483444	0.00127976	224	0.0109008
	proW	proW	4.74866	-63.4073	0	2.1978	12.0482	0.365927	-1.45037373685692	0.00687462	427	0.0307184
	dosP	dos	4.73183	-63.5371	6.38298	7.8125	0	0.364629	-1.45549861992507	0.00527188	389	0.025858
	lomR	lomR	4.70996	-63.7056	3.47826	3.50877	7.14286	0.362944	-1.46217989419546	0.00445367	358	0.0237363
	mcrC	mcrC	4.6993	-63.7877	3.73832	4.10959	6.25	0.362123	-1.4654491499305	0.00427284	353	0.0230951
	aphA	aphA	4.67883	-63.9455	4.87805	3.36134	5.7971	0.360545	-1.4717474159448	0.00417296	350	0.0227486
	gabT	gabT	4.66945	-64.0178	5.40541	2.35294	6.25	0.359822	-1.47464343957018	0.00427212	352	0.0231568
	setB	setB	4.63899	-64.2524	1.96078	6.45161	5.50459	0.357476	-1.48408349070437	0.00421961	351	0.0229373
	bioF	bioF	4.63604	-64.2752	6.31579	4.65116	2.94118	0.357248	-1.48500179679199	0.00406994	348	0.0223145
	ygaM	ygaM	4.61778	-64.4159	6.17284	3.87097	3.80952	0.355841	-1.49069720622732	0.00394875	345	0.0218383
	rutA	ycdM	4.61536	-64.4346	4.6875	3.33333	5.82524	0.355654	-1.49145294523376	0.00392706	344	0.0217815
	torZ	torZ	4.61287	-64.4538	2.5641	2.94118	8.33333	0.355462	-1.4922308351373	0.00435773	356	0.0233555
	yadI	yadI	4.60312	-64.5289	3.0303	8.24742	2.53165	0.354711	-1.49528248537437	0.00429761	355	0.0230981
	luxS	luxS	4.60247	-64.5339	3.7037	5	1.90476	0.354661	-1.49548708191012	0.00115513	214	0.010299
	mntP	yebN	4.59894	-64.5611	5.26316	4.6875	3.84615	0.354389	-1.49659520481185	0.00381545	338	0.0215381
	wzc	wzc	4.58806	-64.6449	3.52113	4.6875	5.55556	0.353551	-1.5000112159471	0.00380049	337	0.0215173
	trhP	yegQ	4.58343	-64.6806	5.88235	5.12821	2.73973	0.353194	-1.50146869606127	0.00386122	341	0.0216047
	ybhG	ybhG	4.5679	-64.8003	0	10	3.7037	0.351997	-1.5063642592898	0.0049623	376	0.0251811
	btsT	yjiY	4.56404	-64.83	4.65116	5.19481	3.84615	0.3517	-1.50758408822617	0.00368622	335	0.020995
	rsmG	gidB	4.52544	-65.1275	3.9604	4.21053	5.40541	0.348725	-1.5198368226817	0.00355651	330	0.0205631
	aat	aat	4.51486	-65.209	10	1.50376	2.04082	0.34791	-1.52321491998586	0.00457357	361	0.0241728
	gfcD	ymcA	4.51476	-65.2098	6.06061	4.70588	2.77778	0.347902	-1.52324789022047	0.00361438	332	0.0207718
	yibG	yibG	4.5057	-65.2796	3.10078	8.47458	1.94175	0.347204	-1.52614456084297	0.00401738	346	0.0221537
	cvpA	cvpA	4.50109	-65.3152	4.87805	2.17391	3.33333	0.346848	-1.52762268513357	0.00101173	200	0.00965188
	puuC	puuC	4.49895	-65.3317	5	0	6.32911	0.346683	-1.5283089396141	0.00110111	211	0.00995699
	radD	yejH	4.49169	-65.3876	2.7027	8.33333	2.43902	0.346124	-1.53063838027851	0.00391429	343	0.021774
	topB	topB	4.48583	-65.4327	6.25	3.36134	3.84615	0.345673	-1.53251987064261	0.00350002	327	0.0204222
	fruB	fruB	4.4733	-65.5292	4.7619	2.5974	6.06061	0.344708	-1.5365547588971	0.00348669	326	0.0204068
	yqiH	yqiH	4.46902	-65.5623	4.16667	2.94118	6.29921	0.344377	-1.53793767461848	0.00346471	323	0.0204665
	livF	livF	4.43866	-65.7962	2.85714	2.5641	7.89474	0.342038	-1.54777126880708	0.00362738	333	0.0207839
	skp	hlpA	4.40718	-66.0388	7.76699	0	5.45455	0.339612	-1.55804036011705	0.00382515	340	0.0214658
	ynbD	ynbD	4.40236	-66.0759	3.80952	5.35714	4.0404	0.339241	-1.55961960658795	0.0031581	316	0.0190685
	gldA	gldA	4.37528	-66.2846	3.33333	5.19481	4.5977	0.337154	-1.56852040588822	0.00308365	311	0.0189183
	dpiB	citA	4.35755	-66.4212	4.47761	3.63636	4.95868	0.335788	-1.57437813844431	0.00301284	308	0.0186639
	clpX	clpX	4.34505	-66.5175	2.17391	4.54545	6.31579	0.334825	-1.57852215652213	0.00312719	315	0.0189419
	yphD	yphD	4.3357	-66.5896	7.93651	2.43902	2.63158	0.334104	-1.5816295306649	0.00331606	320	0.019772
	uidR	uidR	4.33016	-66.6323	6.74157	4.09836	2.15054	0.333677	-1.58347634676153	0.00312108	314	0.018965
	ydhR	ydhR	4.29818	-66.8787	5.67376	4.30108	2.91971	0.331213	-1.59416957339837	0.00289607	306	0.0180578
	rimL	rimL	4.29052	-66.9377	7.04225	1.48148	4.34783	0.330623	-1.59674308554526	0.00309638	313	0.018875
	yfeZ	yfeZ	4.29011	-66.9409	8.21918	4.65116	0	0.330591	-1.59687985869824	0.00346731	324	0.0204186
	yjhE	yjhE	4.28367	-66.9905	5.40541	2.73973	4.70588	0.330095	-1.59904794808525	0.00285566	304	0.017923
	tfaQ	tfaQ	4.26733	-67.1165	0	6.97674	5.82524	0.328835	-1.60456238481101	0.0032719	319	0.0195699
	wbbJ	wbbJ	4.25619	-67.2023	2.72109	6.25	3.79747	0.327977	-1.60833465408555	0.00282911	302	0.017874
	ydiF	ydiF	4.25607	-67.2032	1.63934	9.43396	1.69492	0.327968	-1.60837250662804	0.00348458	325	0.0204572
	fimE	fimE	4.25399	-67.2192	8.33333	1.5748	4.16667	0.327808	-1.60907741151794	0.000808384	181	0.00852153
	yceH	yceH	4.24658	-67.2764	2.73973	6.66667	3.33333	0.327236	-1.61159587052727	0.00284666	303	0.0179255
	rarD	rarD	4.23527	-67.3635	4.5977	2.7027	5.40541	0.326365	-1.61544185640385	0.00272361	299	0.0173801
	ybcK	ybcK	4.22131	-67.471	4.5977	2.08333	5.98291	0.32529	-1.62020374439215	0.00275671	301	0.0174744
	aer	aer	4.21245	-67.5393	1.92308	5.71429	5	0.324607	-1.6232347120096	0.00273822	300	0.0174151
	pyrD	pyrD	4.20657	-67.5847	0	10.2941	2.32558	0.324153	-1.62525261775996	0.00369603	336	0.0209882
	ybbO	ybbO	4.189	-67.72	4.34783	2.73973	5.47945	0.3228	-1.63128935409777	0.00260137	296	0.0167683
	yidP	yidP	4.18548	-67.7472	4.37956	4.25532	3.92157	0.322528	-1.63250150492819	0.00253011	294	0.0164199
	yfaV	yfaV	4.17649	-67.8164	3.09278	2.98507	6.45161	0.321836	-1.63560461399622	0.00263737	297	0.0169431
	nuoG	nuoG	4.16973	-67.8686	2.38095	9.27835	2.35294	0.321314	-1.63794254919626	0.00078524	175	0.00856136
	dgoR	dgoR	4.13933	-68.1028	6.03448	2.5	3.8835	0.318972	-1.6484998529822	0.00251911	293	0.0164043
	tonB	tonB	4.13064	-68.1698	6.34921	3.22581	2.8169	0.318302	-1.65153106143392	0.00251616	291	0.0164977
	msrQ	yedZ	4.12841	-68.187	4.58015	3.92157	3.8835	0.31813	-1.65231104131953	0.00239417	287	0.0159166
	eutD	eutI	4.11602	-68.2825	4.03226	2	6.31579	0.317175	-1.65664718051129	0.00251065	290	0.0165184
	yfgH	yfgH	4.10552	-68.3633	0	3.36134	8.95522	0.316367	-1.66032976731894	0.00303357	309	0.0187316
	yedK	yedK	4.0826	-68.54	4.44444	4.06504	3.73832	0.3146	-1.66840715712145	0.00228689	283	0.0154183
	yddK	yddK	4.07119	-68.6279	6.86275	2.94118	2.40964	0.313721	-1.67244633087141	0.00244232	289	0.0161244
	yceJ	yceJ	4.04463	-68.8326	5.88235	3.1746	3.07692	0.311674	-1.68188926995702	0.00227491	282	0.015392
	gadX	gadX	4.03022	-68.9436	4.44444	4.54545	3.10078	0.310564	-1.68703543033046	0.00218637	278	0.0150057
	ppdC	ppdC	4.02952	-68.949	2.58065	2.10526	5.30973	0.31051	-1.68728666577628	0.000555742	150	0.00706904
	tfaR	tfaR	4.02496	-68.9842	4.25532	5.71429	2.10526	0.310158	-1.68892270233367	0.00225391	281	0.0153041
	pdeH	yhjH	3.99081	-69.2473	2.04082	7.22892	2.7027	0.307527	-1.70121355687877	0.00231888	285	0.0155243
	dinI	dinI	3.98485	-69.2932	2.5974	4	5.35714	0.307068	-1.70337084698764	0.00212578	276	0.0146956
	argO	argO	3.97437	-69.374	6.28931	5.6338	0	0.30626	-1.70716940804664	0.0024034	288	0.0159225
	ycfL	ycfL	3.94737	-69.582	5.55556	3.50877	2.77778	0.30418	-1.71700453986919	0.00205273	272	0.0143993
	gcd	gcd	3.94094	-69.6316	4.81928	4.16667	2.83688	0.303684	-1.71935554058675	0.00201047	267	0.014367
	mtlA	mtlA	3.93949	-69.6428	2.7972	3.25203	5.76923	0.303572	-1.71988732181092	0.00205033	271	0.0144355
	yeiP	yeiP	3.92161	-69.7805	1.7094	4.0404	6.01504	0.302195	-1.7264480124473	0.00207198	273	0.0144811
	rnk	rnk	3.91322	-69.8452	8.27586	1.75439	1.7094	0.301548	-1.72954075699656	0.00233343	286	0.0155671
	rfbB	rfbB	3.87671	-70.1266	2.22222	3.15789	6.25	0.298734	-1.74306451731013	0.0019763	264	0.0142832
	treC	treC	3.87493	-70.1402	6.45161	3.47826	1.69492	0.298598	-1.74372558910854	0.00200879	266	0.0144089
	rssB	rssB	3.87384	-70.1487	1.66667	4.5977	5.35714	0.298513	-1.74413250675587	0.0019534	262	0.0142255
	yqiI	yqiI	3.86879	-70.1876	2.04082	4.87805	4.6875	0.298124	-1.74601390448463	0.00190971	260	0.0140143
	thyA	thyA	3.85305	-70.3089	0	3.22581	8.33333	0.296911	-1.75189608427385	0.00229885	284	0.0154444
	glrR	yfhA	3.85016	-70.3311	3.9604	3.05344	3.50877	0.296689	-1.7529762047722	0.000411482	129	0.00608611
	pyrC	pyrC	3.84235	-70.3913	5.55556	2.94118	3.0303	0.296087	-1.75590864701074	0.00185198	257	0.0137493
	ydcL	ydcL	3.83731	-70.4302	5.66038	1.76991	4.08163	0.295698	-1.75780146129214	0.00188447	259	0.0138825
	ais	ais	3.82739	-70.5066	4.51128	1.78571	5.18519	0.294934	-1.76153383870703	0.00185087	256	0.0137948
	feoC	yhgG	3.79993	-70.7182	0	4.87805	6.52174	0.292818	-1.77192313895356	0.0020146	268	0.0143428
	ubiX	ubiX	3.79268	-70.774	6.06061	3.44828	1.86916	0.29226	-1.77467796315646	0.0018188	255	0.0136089
	cueR	cueR	3.74731	-71.1237	3.125	6.42202	1.69492	0.288763	-1.79203992355403	0.00177223	253	0.0133653
	yegS	yegS	3.74437	-71.1463	3.125	0	8.10811	0.288537	-1.79317295799568	0.00204389	270	0.0144435
	ppnP	yaiE	3.73903	-71.1875	5.26316	2.5641	3.38983	0.288125	-1.79523154584481	0.00166322	251	0.0126431
	yibF	yibF	3.73705	-71.2027	3.125	4.34783	3.73832	0.287973	-1.79599664266453	0.0016242	247	0.0125464
	citG	citG	3.72185	-71.3199	4.61538	3.8835	2.66667	0.286801	-1.8018762662015	0.0016131	246	0.0125114
	ybgD	ybgD	3.7014	-71.4774	1.73913	5.55556	3.80952	0.285226	-1.80982339158877	0.00164124	248	0.0126269
	setA	setA	3.70133	-71.478	4.44444	4.5977	2.06186	0.28522	-1.80985048550392	0.00160391	245	0.0124908
	ybaE	ybaE	3.67938	-71.6471	2.6087	4.34783	4.08163	0.283529	-1.8184311527969	0.00154356	243	0.0121198
	ydjM	ydjM	3.65425	-71.8408	2.17391	5.05051	3.73832	0.281592	-1.82832224178221	0.00153086	242	0.0120698
	ykfA	ykfA	3.64997	-71.8738	2.73973	3.44828	4.7619	0.281262	-1.83001155194054	0.00150221	238	0.0120429
	casA	ygcL	3.64903	-71.881	3.14961	3.25203	4.54545	0.28119	-1.83038226156527	0.00149119	237	0.012005
	ybjL	ybjL	3.64701	-71.8965	2.04082	6.12245	2.77778	0.281035	-1.83117983615736	0.00157804	244	0.0123397
	deoA	deoA	3.63468	-71.9916	4.95868	2.06186	3.8835	0.280084	-1.83606888448107	0.0015025	239	0.0119949
	lysU	lysU	3.6278	-72.0446	4.7619	2.7027	3.4188	0.279554	-1.83879935170041	0.00146983	235	0.0119338
	crr	crr	3.62697	-72.051	4.54545	0	6.01504	0.27949	-1.83913283773221	0.000365069	120	0.0058046
	ybcH	ybcH	3.59679	-72.2835	6.66667	0	4.12371	0.277165	-1.85118471677194	0.00164485	249	0.0126039
	yfaS	yfaS	3.57457	-72.4548	3.27869	1.83486	5.26316	0.275452	-1.86012627152413	0.000304548	108	0.00538034
	ynjE	ynjE	3.57311	-72.4661	3.1746	2.66667	4.87805	0.275339	-1.8607169195952	0.00139581	231	0.011529
	yfdV	yfdV	3.5703	-72.4877	0	7.87402	2.83688	0.275123	-1.86185106202075	0.00170536	252	0.012912
	paoB	yagS	3.56347	-72.5403	4	1.81818	5.40541	0.274597	-1.86461190036836	0.000302607	107	0.00539601
	nikC	nikC	3.53583	-72.7533	5	5.60748	0	0.272467	-1.87584862186552	0.00150911	240	0.0119974
	iscX	yfhJ	3.50259	-73.0094	1.76991	5.82524	2.91262	0.269906	-1.88947282893894	0.00135802	228	0.0113644
	phnN	phnN	3.50205	-73.0136	3.80952	2.63158	4.06504	0.269864	-1.88969694044236	0.00128462	225	0.0108936
	nagA	nagA	3.48884	-73.1154	0	5.92105	4.54545	0.268846	-1.89515004811648	0.00144275	232	0.0118654
	asr	asr	3.48274	-73.1624	2.77778	3.125	4.54545	0.268376	-1.89767124114031	0.00126511	221	0.0109223
	pbl	pbl	3.4811	-73.175	0	6.52174	3.92157	0.26825	-1.89835138689386	0.00145547	234	0.0118677
	yfcL	yfcL	3.47701	-73.2066	5.71429	2.89855	1.81818	0.267934	-1.90005012474694	0.00131722	227	0.0110716
	ypfN	ypfN	3.45414	-73.3828	2.0202	5.35714	2.98507	0.266172	-1.90956922791747	0.00126678	222	0.0108875
	tolB	tolB	3.45331	-73.3892	3.53982	2.89855	3.92157	0.266108	-1.90991414635436	0.00121684	218	0.0106502
	aroG	aYoG	3.44518	-73.4519	3.44828	4.47761	2.40964	0.265481	-1.91331826009764	0.00122119	219	0.0106394
	fhuE	fhuE	3.39007	-73.8765	5.04202	5.12821	0	0.261235	-1.93657896067627	0.00128902	226	0.0108825
	gluQ	yadB	3.37869	-73.9642	1.73913	3.81679	4.58015	0.260358	-1.94143073355289	0.00115998	215	0.0102941
	thrC	thrC	3.36306	-74.0846	5.97015	1.7094	2.40964	0.259154	-1.94811983793082	0.00119426	216	0.0105493
	tyrA	tyrA	3.34921	-74.1914	3.125	5.30973	1.6129	0.258086	-1.95407376788893	0.00114748	213	0.0102788
	sodC	sodC	3.34828	-74.1985	3.00752	3.9604	3.07692	0.258015	-1.95447583825085	0.00109352	210	0.00993545
	dgcI	yliF	3.32617	-74.3689	2.98507	3.6036	3.38983	0.256311	-1.96403399283015	0.00106615	207	0.00982712
	eutC	eutC	3.30895	-74.5016	3.0303	0	6.89655	0.254984	-1.971521534023	0.00124628	220	0.0108087
	envZ	envZ	3.30651	-74.5204	4.44444	0	3.44828	0.254796	-1.97258496431242	0.000239918	98	0.00467106
	gsk	gsk	3.3048	-74.5336	3.47826	4.49438	1.94175	0.254664	-1.97333413912353	0.00106776	208	0.00979465
	menH	yfbB	3.29834	-74.5834	4.44444	3.125	2.32558	0.254166	-1.97615474292236	0.00105271	206	0.00975035
	ybhH	ybhH	3.29097	-74.6402	6.18557	1.86916	1.81818	0.253598	-1.97938317686476	0.00112776	212	0.0101499
	insQ	ydcM	3.28964	-74.6504	2.22222	4.13793	3.50877	0.253496	-1.97996524668936	0.00104039	204	0.00973073
	hyi	hyi	3.27332	-74.7762	2.12766	0	7.69231	0.252238	-1.98714000207813	0.00126971	223	0.0108637
	yciH	yciH	3.27144	-74.7907	4.6875	2.66667	2.06186	0.252093	-1.98797132719432	0.000205632	90	0.00435941
	yaeP	yaeP	3.20573	-75.297	4.16667	3.50877	1.94175	0.24703	-2.01724337077837	0.000959929	195	0.00939254
	yjjP	yjjP	3.15792	-75.6654	4.54545	2.77778	2.15054	0.243346	-2.03891957686119	0.00091734	192	0.00911606
	yehL	yehL	3.15552	-75.6839	2.98507	0	6.48148	0.243161	-2.04001854264127	0.00104675	205	0.00974242
	pepN	pepN	3.14418	-75.7713	6.15385	0	3.27869	0.242287	-2.04521271857163	0.00101912	203	0.00957868
	yfcO	yfcO	3.11433	-76.0013	3.47826	3.125	2.73973	0.239987	-2.0589743730019	0.000858377	185	0.00885288
	appB	appB	3.11391	-76.0046	6.42202	0	2.91971	0.239954	-2.05916902888882	0.00100103	199	0.00959777
	cysD	cysD	3.11111	-76.0261	2.66667	6.66667	0	0.239739	-2.0604657963062	0.0010118	201	0.00960459
	alkA	alkA	3.07765	-76.284	0	4.6875	4.54545	0.23716	-2.07606583347676	0.000919642	193	0.00909159
	aroA	aroA	3.0626	-76.4	2.58065	2.85714	3.75	0.236	-2.08314064654753	0.000816838	182	0.00856333
	tesA	tesA	3.05546	-76.455	4.08163	5.08475	0	0.23545	-2.08650637189441	0.000901082	190	0.00904876
	clpA	clpA	3.05047	-76.4934	3.73832	1.7094	3.7037	0.235066	-2.08886209820133	0.000819046	183	0.00853956
	ydcZ	ydcZ	3.04463	-76.5384	3.7037	2.53165	2.89855	0.234616	-2.091627223113	0.000801674	180	0.00849774
	glsB	yneH	3.03175	-76.6377	2.66667	2.85714	3.57143	0.233623	-2.09774681238566	0.000789456	177	0.00851006
	rodZ	yfgA	3.02936	-76.6561	2.12766	3.07692	3.8835	0.233439	-2.09888303278929	0.000794257	178	0.00851372
	glpT	glpT	3.01851	-76.7397	6.31579	0	2.73973	0.232603	-2.10406144618726	0.000904858	191	0.0090391
	citT	citT	3.01587	-76.76	0	7.14286	1.90476	0.2324	-2.10532003209046	0.000952598	194	0.00936885
	yibI	yibI	3.01081	-76.799	2.43902	4.3956	2.1978	0.23201	-2.10774389150284	0.000787542	176	0.00853767
	yecJ	yecJ	3.00616	-76.8348	4.21053	2.10526	2.7027	0.231652	-2.10997197168841	0.000780412	174	0.00855762
	modB	modB	3.00585	-76.8373	1.81818	3.38983	3.80952	0.231627	-2.11012491827316	0.000779239	173	0.00859415
	ykgG	ykgG	3.00232	-76.8645	4.70588	4.30108	0	0.231355	-2.11181834414726	0.000847797	184	0.00879129
	psuK	yeiC	3.00077	-76.8764	2.7027	3.125	3.1746	0.231236	-2.11256363268198	0.000762681	170	0.00855997
	usg	usg	2.99658	-76.9087	6.25	2.73973	0	0.230913	-2.11458106908182	0.000882124	188	0.00895262
	glpC	glpC	2.89855	-77.6641	0	0	8.69565	0.223359	-2.16256398392493	0.00100041	198	0.0096403
	potH	potH	2.89198	-77.7147	1.69492	3.00752	3.97351	0.222853	-2.16583747915723	0.000695057	167	0.00794113
	frsA	frsA	2.8818	-77.7932	3.8835	0	4.7619	0.222068	-2.17092551794226	0.000745206	169	0.00841334
	pdeB	ylaB	2.83821	-78.1291	2.89855	3.84615	1.76991	0.218709	-2.19291673751789	0.000655044	164	0.00762088
	rzpQ	ydfP	2.83019	-78.1909	3.7037	1.8018	2.98507	0.218091	-2.19699508606678	0.000647985	162	0.00763182
	ccmH	ccmH	2.82691	-78.2162	1.86916	6.61157	0	0.217838	-2.19866991253846	0.000763098	171	0.00851457
	kbp	ygaU	2.79605	-78.4539	5.26316	0	3.125	0.215461	-2.21450419934001	0.000688752	166	0.0079165
	pabB	PaBb	2.79201	-78.4851	3.37079	0	5.60748	0.215149	-2.21659106890293	0.000127353	72	0.00337485
	aroK	aroK	2.78339	-78.5515	3.00752	2.53165	0	0.214485	-2.22105135736495	0.000125223	71	0.00336514
	yehE	yehE	2.78139	-78.5669	2.54237	4	1.8018	0.214331	-2.22208885701802	0.000619262	159	0.00743114
	hicB	ydcQ	2.77628	-78.6063	2.43902	2.5	3.38983	0.213937	-2.22474005884662	0.000606441	156	0.00741725
	aspC	aspC	2.76381	-78.7024	4.41176	1.52672	2.35294	0.212976	-2.23123841833746	0.000617496	158	0.00745685
	gloB	gloB	2.75817	-78.7459	0	5.33333	2.94118	0.212541	-2.23418437090696	0.000663844	165	0.00767645
	yehK	yehK	2.71328	-79.0918	3.63636	2.15054	2.35294	0.209082	-2.25785734732572	0.000571355	152	0.00717201
	nanA	nanA	2.70739	-79.1372	5.76923	0	2.35294	0.208628	-2.26099264832366	0.00064291	160	0.0076667
	ascF	ascF	2.69231	-79.2534	3.07692	0	5	0.207466	-2.26905241811762	0.000612839	157	0.00744775
	ydgD	ydgD	2.68807	-79.2861	6.12245	0	1.94175	0.207139	-2.2713274149001	0.000644001	161	0.00763201
	ygaQ	yqaD	2.6843	-79.3151	6.4	0	1.65289	0.206849	-2.27335113189827	0.000654122	163	0.00765684
	tmaR	yeeX	2.67316	-79.401	1.66667	3.25203	3.10078	0.20599	-2.27935053620902	0.000549017	149	0.00703036
	iprA	yaiV	2.64568	-79.6127	5.40541	2.53165	0	0.203873	-2.2942551465464	0.000593024	154	0.00734734
	metA	metA	2.64284	-79.6346	3.2	2.06186	2.66667	0.203654	-2.29580620619747	0.000528098	147	0.0068545
	hyfF	hyfF	2.60998	-79.8878	4	1.86916	1.96078	0.201122	-2.31385637712315	0.000519851	145	0.00684052
	yafS	yafS	2.60896	-79.8957	2.89855	2.15054	2.77778	0.201043	-2.31442344702083	0.000508372	144	0.00673592
	fucR	fucR	2.59273	-80.0208	4	4.12371	0	0.199792	-2.3234261964158	9.4507e-05	63	0.00286221
	rsmH	mraW	2.58944	-80.0461	3.50877	1.53846	2.72109	0.199539	-2.32525523326143	0.00050493	142	0.00678455
	caiD	caiD	2.56209	-80.2568	5.33333	2.35294	0	0.197432	-2.34057371549893	0.00054259	148	0.00699501
	yeaW	yeaW	2.54989	-80.3509	2.29885	2.94118	2.40964	0.196491	-2.34746153499579	0.000477579	139	0.00655555
	yoaA	yoaA	2.51039	-80.6552	2.43902	2.06186	3.0303	0.193448	-2.3699816987028	0.000459157	135	0.00648942
	arnE	yfbW	2.48447	-80.8549	5.07246	2.38095	0	0.191451	-2.38495640526138	0.000495087	140	0.00674733
	dnaT	dnaT	2.45005	-81.1202	2.5641	2.08333	2.7027	0.188798	-2.40508676281646	0.00043005	132	0.00621618
	anmK	ydhH	2.44648	-81.1477	7.33945	0	0	0.188523	-2.40718635264485	0.000571624	153	0.00712848
	yciF	yciF	2.41237	-81.4105	2.29885	0	4.93827	0.185895	-2.42744208974242	0.000456919	134	0.00650599
	mdtP	yjcP	2.38034	-81.6573	5.82524	0	1.31579	0.183427	-2.44672559565154	0.000465956	137	0.00648938
	ybeR	ybeR	2.36242	-81.7955	2.10526	2.04082	2.94118	0.182045	-2.45763106498509	0.000393214	124	0.00605042
	cysQ	cysQ	2.35951	-81.8179	1.73913	3.14961	2.18978	0.181821	-2.45941092655761	0.000393796	125	0.0060109
	qseC	qseC	2.34965	-81.8939	0	4.6875	1.76991	0.181061	-2.4654516914573	7.00573e-05	49	0.00272794
	ytfF	ytfF	2.33491	-82.0074	4.70588	2.29885	0	0.179926	-2.4745281721678	0.000417609	131	0.00608243
	proY	proY	2.32733	-82.0659	2.32558	1.92308	1.83486	0.179341	-2.47921881817121	6.12604e-05	43	0.00271825
	ybfD	ybfD	2.31392	-82.1692	5	0	1.94175	0.178308	-2.48755931316011	0.000414169	130	0.00607873
	fkpB	fkpB	2.29548	-82.3113	0	3.80952	3.07692	0.176887	-2.4990984119975	0.000391158	123	0.00606772
	mgsA	mgsA	2.26846	-82.5195	2.7027	2.04082	2.06186	0.174805	-2.51618361991157	0.000355511	118	0.00574843
	efeU	ycdN	2.1954	-83.0825	2.7027	3.8835	0	0.169175	-2.56341236672932	0.000351523	117	0.00573253
	intA	intA	2.17778	-83.2183	3.2	3.33333	0	0.167817	-2.57503896913596	0.000342725	116	0.00563724
	ytfT	ytfT	2.13361	-83.5586	1.65289	2.15054	2.5974	0.164414	-2.60459859544961	0.000308785	109	0.00540515
	moaD	moaD	2.09337	-83.8688	1.78571	0	4.49438	0.161312	-2.6320715339593	0.000322184	111	0.00553808
	rluC	rluC	2.08333	-83.9461	6.25	0	0	0.160539	-2.63900202786792	0.000364207	119	0.00583956
	arnA	yfbG	2.06576	-84.0815	3.8835	0	0	0.159185	-2.65122006409001	5.18831e-05	41	0.00241446
	fliJ	fliJ	2.0354	-84.3154	1.9802	2.5	1.62602	0.156846	-2.6725799999915	0.000278158	103	0.00515267
	ydcS	ydcS	1.99005	-84.6649	5.97015	0	0	0.153351	-2.70509121832569	0.000324452	112	0.00552727
	glk	glk	1.9784	-84.7546	0	3.63636	2.29885	0.152454	-2.71355811773663	0.000277027	102	0.00518204
	bhsA	ycfR	1.87793	-85.5289	5.6338	0	0	0.144711	-2.7887491473726	0.000282436	104	0.00518161
	ybjD	ybjD	1.85185	-85.7298	0	0	5.55556	0.142702	-2.80892702931023	0.000273481	100	0.00521802
	fieF	fieF	1.84672	-85.7694	1.3986	2.64901	1.49254	0.142306	-2.81293439467405	0.000228867	95	0.00459662
	lapA	yciS	1.80213	-86.113	0	2.35294	3.05344	0.13887	-2.84819628878337	0.000226586	94	0.00459921
	nudK	yffH	1.7694	-86.3652	0	2.40964	2.89855	0.136348	-2.87463840254943	0.000218264	92	0.00452661
	torT	torT	1.7094	-86.8275	2.5641	0	2.5641	0.131725	-2.92440424673017	0.000203994	89	0.00437326
	tmcA	ypfI	1.6312	-87.4302	1.50376	3.38983	0	0.125698	-2.9919650120098	0.000190109	87	0.00416929
	gfcC	ymcB	1.55039	-88.0529	0	0	4.65116	0.119471	-3.06526678257002	0.00018876	85	0.00423711
	alsA	alsA	1.51822	-88.3008	1.92308	2.63158	0	0.116992	-3.09551616312292	0.000165388	78	0.00404564
	tsuA	yeeE	1.49813	-88.4556	0	4.49438	0	0.115444	-3.11473545883432	0.000177076	83	0.00407061
	galM	galM	1.4898	-88.5197	2.22222	0	2.24719	0.114803	-3.12277277789974	0.000159881	77	0.00396173
	cydB	cydB	1.47091	-88.6654	0	0	2.98507	0.113346	-3.14119033313237	2.23597e-05	31	0.0013762
	arfB	yaeJ	1.40213	-89.1954	0	2.63158	1.5748	0.108046	-3.2102783108985	0.000145822	75	0.0037097
	ihfA	ihfA	1.28562	-90.0932	0	2.32558	0	0.0990684	-3.33543065246192	1.72849e-05	29	0.00113723
	yjbR	yjbR	1.24611	-90.3977	3.73832	0	0	0.0960235	-3.38046901426907	0.000130374	73	0.00340758
	osmY	osmY	1.1854	-90.8655	1.75439	1.8018	0	0.0913452	-3.45252671716573	0.000114056	68	0.00320027
	ymfM	ymfM	1.12045	-91.366	3.36134	0	0	0.0863404	-3.53381979117587	0.000112074	67	0.00319161
	ymjC	ymjC	0.877193	-93.2405	2.63158	0	0	0.0675955	-3.88692954131151	8.38933e-05	57	0.00280822
	yeiW	yeiW	0.865801	-93.3282	2.5974	0	0	0.0667176	-3.90578856856282	8.27724e-05	56	0.00282017
	yjgR	yjgR	0.847458	-93.4696	0	0	2.54237	0.0653041	-3.93668257650861	8.10007e-05	54	0.00286203
	paaF	paaF	0.833333	-93.5784	0	2.5	0	0.0642157	-3.96093012275528	7.9664e-05	53	0.0028679
	decR	ybaO	0.813008	-93.7351	0	2.43902	0	0.0626495	-3.99655403248601	7.77812e-05	52	0.00285397
	ybaZ	ybaZ	0.784314	-93.9562	2.35294	0	0	0.0604383	-4.04839296400562	7.52031e-05	51	0.00281348
	yehS	yehS	0.766284	-94.0951	2.29885	0	0	0.0590489	-4.08194552371665	7.36297e-05	50	0.00280971
	yciU	yciU	0.687285	-94.7039	0	0	2.06186	0.0529614	-4.23891487005505	6.71377e-05	48	0.00266872
	ydbA	ydbA	0.666667	-94.8627	0	2	0	0.0513726	-4.28285821764265	6.55457e-05	47	0.00266087
	sbcD	sbcD	0.623053	-95.1988	0	0	1.86916	0.0480117	-4.38046901426907	6.23094e-05	45	0.00264192
	fepG	fepG	0.560224	-95.683	0	0	1.68067	0.0431702	-4.53381979117587	5.79443e-05	42	0.00263233
