# Supplementary material for: Microbial genetic composition regulates host social behavior
Source: Gut Microbes. 2025 Jul 23;17(1):2536091. doi: 10.1080/19490976.2025.2536091 (PMC12309553; doi:10.1080/19490976.2025.2536091)
Supplement: Table S2.xlsx [file KGMI_A_2536091_SM5676.xlsx]

## Sheet: GO-BP
Gene-Ontology-Terms	p-values	Matches
aerobic electron transport chain	0.00141391	appB // cydB // appC // sdhD // sdhC
aromatic amino acid family biosynthetic process	0.00509236	pabB // aspC // tyrA // aroF // aroA // aroG // aroK
chorismate metabolic process	0.00528627	aspC // aroA // aroK // aroG // aroF // tyrA
removal of superoxide radicals	0.00552284	cybB // sodC // sodB
lactose transport	0.00552284	lacY // setA // setB
superoxide metabolic process	0.00552284	cybB // sodC // sodB
oxidative phosphorylation	0.00552284	cydB // appB // appC
aromatic amino acid metabolic process	0.00560652	pabB // aspC // tyrA // aroF // aroA // aroG // aroK // yibF
aerobic respiration	0.00974193	appB // cydB // appC // sdhD // sdhC // nuoG // nuoI
chorismate biosynthetic process	0.0108736	aroA // aroK // aroG // aroF
ketone biosynthetic process	0.0116971	menB // menA // menH // ubiG // ubiX // yafS // mgsA
disaccharide transport	0.0118483	lacY // setA // setB // ascF
RNA biosynthetic process	0.0120503	rnk // ihfB // ihfA // iprA // ygeK // ygbI // yeeY // uidR // ptrR // cueR // decR // yiaU // yhjB // gadX // frvR // yidP // yidL // glrR // flhD // dnaT // priB
respiratory electron transport chain	0.0143182	torZ // hycE // hyfF // appB // cydB // appC // sdhD // sdhC // nuoG // nuoL // cybB // yceJ // nuoI
regulation of protein stability	0.0152249	skp // ibpB // hslO // rssB
clearance of foreign intracellular nucleic acids	0.0152771	casA // casC // casB // mcrC // recC
CRISPR-cas system	0.0169635	casA // casC // casB
'de novo' UMP biosynthetic process	0.0169635	pyrD // pyrE // pyrC
DNA-templated transcription	0.0177745	ihfB // ihfA // iprA // ygeK // ygbI // yeeY // uidR // ptrR // cueR // decR // yiaU // yhjB // gadX // frvR // yidP // yidL // glrR // flhD
electron transport chain	0.0182709	torZ // hycE // hyfF // appB // cydB // appC // sdhD // sdhC // nuoG // nuoL // cybB // yceJ // nuoI // glpC
cellular respiration	0.0187767	torT // glpC // torZ // mdh // ynfE // hycE // hyfF // appB // cydB // appC // sdhD // sdhC // nuoG // nuoI
energy derivation by oxidation of organic compounds	0.0192005	torT // glpC // torZ // mdh // ynfE // hycE // hyfF // appB // cydB // appC // sdhD // sdhC // nuoG // nuoI // gldA // focA
cellular response to sugar-phosphate stress	0.0208552	setA // setB
galactitol catabolic process	0.0208552	gatD // gatZ
thiamine transmembrane transport	0.0208552	thiQ // thiP
DNA transport	0.0208552	ydcS // sxy
nucleic acid transport	0.0208552	ydcS // sxy
amine transport	0.0208552	eutH // proW
DNA import into cell involved in transformation	0.0208552	ydcS // sxy
cellular response to glucose-phosphate stress	0.0208552	setA // setB
thiamine transport	0.0208552	thiQ // thiP
organic cation transport	0.0229845	proW // eutH // potG // potH // sapD // thiQ // thiP
oligosaccharide transport	0.0239855	lacY // setA // setB // ascF
cellular ketone metabolic process	0.0244787	menB // menA // menH // ubiG // ubiX // yafS // mgsA // gloB // gldA
L-phenylalanine metabolic process	0.0254378	aspC // tyrA // yibF
erythrose 4-phosphate/phosphoenolpyruvate family amino acid metabolic process	0.0254378	yibF // aspC // tyrA
L-valine transmembrane transport	0.0254378	ygaH // livF // livM
import into cell	0.0282438	fhuE // fepG // fruB // frvB // ytfT // crr // mtlA // murP // fryA // gatZ // ascF // yadI // livF // livM // proW // metI // nikC // znuA // ydcS // sxy
generation of precursor metabolites and energy	0.0283731	sdhD // tktA // yceJ // gldA // hycE // glk // focA // nuoL // glpC // hyfF // mdh // sdhC // torT // ynfE // appB // cybB // nuoI // nuoG // cydB // torZ // appC // ydiF
quinone metabolic process	0.0336275	menB // menA // menH // ubiG // ubiX // yafS
quinone biosynthetic process	0.0336275	menB // menA // menH // ubiG // ubiX // yafS
pyrimidine nucleoside monophosphate biosynthetic process	0.0341941	thyA // pyrD // pyrE // pyrC
sulfur compound transport	0.0353584	metI // cysA // tsuA // ssuA // thiQ // thiP // mdtP // yihO
menaquinone biosynthetic process	0.0357726	menB // menA // menH
valine transport	0.0357726	ygaH // livF // livM
menaquinone metabolic process	0.0357726	menB // menA // menH
trehalose transport	0.0393512	ascF
molybdate ion transport	0.0393512	modB // modE
dTDP-rhamnose biosynthetic process	0.0393512	rfbB // rfbA
dTDP-rhamnose metabolic process	0.0393512	rfbB // rfbA
leucine import across plasma membrane	0.0393512	livF // livM
erythrose 4-phosphate/phosphoenolpyruvate family amino acid biosynthetic process	0.0393512	aspC // tyrA
UDP-glucose metabolic process	0.0393512	galU // bcsA
aromatic amino acid family biosynthetic process, prephenate pathway	0.0393512	aspC // tyrA
L-phenylalanine biosynthetic process	0.0393512	aspC // tyrA
phosphorylation	0.0407515	frvR // fryA // yegS // mtlA // anmK // glk // ascF // aroK // citG // murP // cusS // psuK // fruB // wzc // phnN // gsk // crr // yadI // qseC // dpiB // frvB // envZ // pdxK
dicarboxylic acid biosynthetic process	0.0455075	folM // pabB // glsB // aroA // aroK // aroG // aroF
pyrimidine ribonucleoside monophosphate biosynthetic process	0.047926	pyrD // pyrE // pyrC
'de novo' pyrimidine nucleobase biosynthetic process	0.047926	pyrD // pyrE // pyrC
azole transmembrane transport	0.047926	thiQ // thiP // mdtP
reactive oxygen species metabolic process	0.047926	cybB // sodC // sodB
UMP biosynthetic process	0.047926	pyrD // pyrE // pyrC
carbohydrate import across plasma membrane	0.04863	fruB // frvB // ytfT // crr // mtlA // murP // fryA // gatZ // ascF // yadI
defense response to symbiont	0.0496143	casC // casB // casA // mcrC // recC

## Sheet: KEGG
Pathways	p-values	Matches
superpathway of chorismate metabolism	0.000348494	entF // pabB // folM // menA // menB // menH // tyrA // aspC // aroK // aroA // aroF // aroG // ubiG
superpathway of L-tyrosine biosynthesis	0.000383476	tyrA // aspC // aroK // aroA // aroF // aroG
L-tyrosine Biosynthesis	0.000383476	tyrA // aspC // aroK // aroA // aroF // aroG
L-phenylalanine Biosynthesis	0.000598421	tyrA // aspC // aroK // aroA // aroF // aroG
superpathway of L-phenylalanine biosynthesis	0.000598421	tyrA // aspC // aroK // aroA // aroF // aroG
superpathway of aromatic amino acid biosynthesis	0.00333807	tyrA // aspC // aroK // aroA // aroF // aroG
chorismate biosynthesis I	0.00541511	aroK // aroA // aroF // aroG
Carboxylic Acid Biosynthesis	0.00541511	aroK // aroA // aroF // aroG
Chorismate Biosynthesis	0.00541511	aroK // aroA // aroF // aroG
trehalose degradation I (low osmolarity)	0.00625185	glk // treC
Pyrimidine Deoxyribonucleoside Degradation	0.0134484	nudI // ppnP // deoA
pyrimidine deoxyribonucleosides degradation	0.0177815	ppnP // deoA
succinate to cytochrome <i>bd</i> oxidase electron transfer	0.0202905	cydB // sdhC // sdhD
UMP biosynthesis I	0.0202905	pyrD // pyrE // pyrC
superpathway of L-tryptophan biosynthesis	0.025832	aroK // aroA // aroF // aroG
L-tryptophan Biosynthesis	0.025832	aroK // aroA // aroF // aroG
Pyrimidine Nucleotide Biosynthesis	0.0261122	ppnP // pyrD // pyrE // pyrC // thyA // nudI // deoA
Aerobic Respiration	0.0266757	nuoL // nuoG // nuoI // cydB // sdhC // sdhD
superpathway of pyrimidine deoxyribonucleotides <i>de novo</i> biosynthesis	0.0303539	pyrD // pyrE // pyrC // thyA // nudI
3-dehydroquinate biosynthesis I	0.0337276	aroF // aroG
Trehalose Degradation	0.0337276	glk // treC
salvage pathways of pyrimidine deoxyribonucleotides	0.0337276	ppnP // deoA
L-tyrosine biosynthesis I	0.0337276	tyrA // aspC
superpathway of menaquinol-8 biosynthesis I	0.0386888	menA // menB // menH
Menaquinol Biosynthesis	0.0386888	menA // menB // menH
NADH to cytochrome <i>bd</i> oxidase electron transfer I	0.0398418	cydB // nuoL // nuoG // nuoI
Quinol and Quinone Biosynthesis	0.0481905	ubiG // menA // menB // menH
2'-Deoxyribonucleotide Biosynthesis	0.0491048	pyrD // pyrE // pyrC // thyA // nudI
Pyrimidine Nucleotide <i>De Novo</i> Biosynthesis	0.0491048	pyrD // pyrE // pyrC // thyA // nudI
Pyrimidine Deoxyribonucleotide <i>De Novo</i> Biosynthesis	0.0491048	pyrD // pyrE // pyrC // thyA // nudI
